# Supplementary material for: Improved Synthesis of Asymmetric Curcuminoids and Their Assessment as Antioxidants
Source: Molecules. 2022 Apr 14;27(8):2547. doi: 10.3390/molecules27082547 (PMC9030899; doi:10.3390/molecules27082547)
Supplement: Supplementary file 1 [file molecules-27-02547-s001.zip]

Archive with 1 entries (1 files):
- molecules-1663635-supplementary.pdf
